# Supplementary material for: Supercritical CO2 Plant Extracts Show Antifungal Activities against Crop-Borne Fungi
Source: Molecules. 2022 Feb 8;27(3):1132. doi: 10.3390/molecules27031132 (PMC8838041; doi:10.3390/molecules27031132)
Supplement: Supplementary file 1 [file molecules-27-01132-s001.zip]

Archive with 1 entries (1 files):
- molecules-1553448-supplementary.pdf
